# Supplementary material for: Serum biomarkers identification by iTRAQ and verification by MRM: S100A8/S100A9 levels predict tumor-stroma involvement and prognosis in Glioblastoma
Source: Sci Rep. 2019 Feb 26;9:2749. doi: 10.1038/s41598-019-39067-8 (PMC6391445; doi:10.1038/s41598-019-39067-8)
Supplement: Supplementary file 2 — Supplementary Table 1 [file 41598_2019_39067_MOESM2_ESM.xlsx]

## Sheet: Supplementary Table 1A
Supplementary Table 1A: iTRAQ output
S.No.	Accession	Description	Sum(Coverage)	Sum(# Proteins)	Sum(# Unique Peptides)	Sum(# Peptides)	Sum(# PSMs)	A7: 116/114	A7: 116/114 Count	A7: 116/114 Variability [%]	A7: 117/115	A7: 117/115 Count	A7: 117/115 Variability [%]	# Peptides A(3,6)	# PSM A(3,6)	Coverage A(3,6)	Score A(3,6)	# AAs	MW [kDa]	calc. pI
60	P05109	Protein S100-A8 OS=Homo sapiens GN=S100A8 PE=1 SV=1 - [S10A8_HUMAN]	0.4946	1	4	6	22	9.336	6	21.7	7.729	6	24	11	22	0.4946	49.99	93	10.8	7.03
61	P06702	Protein S100-A9 OS=Homo sapiens GN=S100A9 PE=1 SV=1 - [S10A9_HUMAN]	0.6053	1	4	6	22	8.067	5	8.7	9.312	5	13.8	10	22	0.6053	43.84	114	13.2	6.13
71	P02741	C-reactive protein OS=Homo sapiens GN=CRP PE=1 SV=1 - [CRP_HUMAN]	0.1071	3	3	4	11	6.799	3	10.7	6.926	2	9.6	7	11	0.1071	19.95	224	25	5.63
17	P01024	Complement C3 OS=Homo sapiens GN=C3 PE=1 SV=2 - [CO3_HUMAN]	0.2243	2	19	44	168	3.456	27	38.3	4.036	24	59.1	67	168	0.2243	175.97	1663	187	6.4
46	P02671-2	Isoform 2 of Fibrinogen alpha chain OS=Homo sapiens GN=FGA - [FIBA_HUMAN]	0.278	2	8	18	50	2.853	10	130.9	2.066	7	25.4	26	50	0.278	59.53	644	69.7	8.06
82	P04003	C4b-binding protein alpha chain OS=Homo sapiens GN=C4BPA PE=1 SV=2 - [C4BPA_HUMAN]	0.124	3	2	8	18	2.55	2	39.7	2.571	2	21.9	13	18	0.124	8.83	597	67	7.3
23	P02750	Leucine-rich alpha-2-glycoprotein OS=Homo sapiens GN=LRG1 PE=1 SV=2 - [A2GL_HUMAN]	0.4986	9	14	16	88	2.188	17	14.3	1.99	17	12.9	30	88	0.4986	191.78	347	38.2	6.95
26	Q06033-2	Isoform 2 of Inter-alpha-trypsin inhibitor heavy chain H3 OS=Homo sapiens GN=ITIH3 - [ITIH3_HUMAN]	0.307	3	13	28	98	2.032	18	12.1	1.852	18	10.8	41	98	0.307	141.65	886	99.3	5.8
19	P01011	Alpha-1-antichymotrypsin OS=Homo sapiens GN=SERPINA3 PE=1 SV=2 - [AACT_HUMAN]	0.5437	4	17	21	280	1.806	92	20.9	1.873	86	20	41	280	0.5437	727.51	423	47.6	5.52
72	P04264	Keratin, type II cytoskeletal 1 OS=Homo sapiens GN=KRT1 PE=1 SV=6 - [K2C1_HUMAN]	0.1817	11	3	11	19	1.788	3	56.8	0.143	3	34.2	13	19	0.1817	20.83	644	66	8.12
21	P02748	Complement component C9 OS=Homo sapiens GN=C9 PE=1 SV=2 - [CO9_HUMAN]	0.3256	4	15	24	77	1.6	22	26.2	1.413	22	22.9	41	77	0.3256	165.99	559	63.1	5.59
22	P25311	Zinc-alpha-2-glycoprotein OS=Homo sapiens GN=AZGP1 PE=1 SV=2 - [ZA2G_HUMAN]	0.594	4	15	18	83	1.586	27	11.7	1.402	26	24	33	83	0.594	214.94	298	34.2	6.05
83	P60709	Actin, cytoplasmic 1 OS=Homo sapiens GN=ACTB PE=1 SV=1 - [ACTB_HUMAN]	0.1333	17	2	6	13	1.555	3	14.3	1.649	4	6.7	9	13	0.1333	24.17	375	41.7	5.48
38	P01019	Angiotensinogen OS=Homo sapiens GN=AGT PE=1 SV=1 - [ANGT_HUMAN]	0.301	1	10	13	79	1.418	22	8.3	1.245	22	20.6	24	79	0.301	225.6	485	53.1	6.32
62	Q92954	Proteoglycan 4 OS=Homo sapiens GN=PRG4 PE=1 SV=2 - [PRG4_HUMAN]	0.3148	7	4	60	160	1.367	4	17.8	1.467	4	33.9	71	160	0.3148	48.72	1404	151	9.5
3	P01031	Complement C5 OS=Homo sapiens GN=C5 PE=1 SV=4 - [CO5_HUMAN]	0.3097	1	37	57	163	1.343	57	16.2	1.256	57	17.8	95	163	0.3097	327.73	1676	188.2	6.52
12	P01008	Antithrombin-III OS=Homo sapiens GN=SERPINC1 PE=1 SV=1 - [ANT3_HUMAN]	0.6379	1	22	36	179	1.304	51	16.8	1.288	50	19.9	58	179	0.6379	355.64	464	52.6	6.71
6	Q14624	Inter-alpha-trypsin inhibitor heavy chain H4 OS=Homo sapiens GN=ITIH4 PE=1 SV=4 - [ITIH4_HUMAN]	0.4452	7	29	34	196	1.303	60	16.5	1.239	57	32	62	196	0.4452	455.33	930	103.3	6.98
73	P04275	von Willebrand factor OS=Homo sapiens GN=VWF PE=1 SV=4 - [VWF_HUMAN]	0.1234	1	3	28	50	1.259	1		1.402	1		32	50	0.1234	20.65	2813	309.1	5.48
84	P04070-2	Isoform 2 of Vitamin K-dependent protein C OS=Homo sapiens GN=PROC - [PROC_HUMAN]	0.1686	5	2	11	17	1.231	2	36.9	1.197	2	37.1	14	17	0.1686	13.71	516	57.5	6.68
54	Q14520-2	Isoform 2 of Hyaluronan-binding protein 2 OS=Homo sapiens GN=HABP2 - [HABP2_HUMAN]	0.2322	3	5	16	33	1.21	7	27.9	1.007	6	28.2	21	33	0.2322	42.97	534	59.8	6.43
43	P02743	Serum amyloid P-component OS=Homo sapiens GN=APCS PE=1 SV=2 - [SAMP_HUMAN]	0.3812	1	9	11	46	1.205	16	25	1.199	15	22.3	20	46	0.3812	99.66	223	25.4	6.54
85	Q9UK55	Protein Z-dependent protease inhibitor OS=Homo sapiens GN=SERPINA10 PE=1 SV=1 - [ZPI_HUMAN]	0.1959	2	2	11	39	1.179	3	3.7	1.342	3	11.3	15	39	0.1959	30.08	444	50.7	8.27
86	H0YBE4	Glutathione peroxidase 3 (Fragment) OS=Homo sapiens GN=GPX3 PE=4 SV=1 - [H0YBE4_HUMAN]	0.4557	2	2	3	6	1.159	2	13.3	1.304	2	14.2	5	6	0.4557	12.01	79	8.8	9.7
24	P02749	Beta-2-glycoprotein 1 OS=Homo sapiens GN=APOH PE=1 SV=3 - [APOH_HUMAN]	0.6232	4	14	19	112	1.154	39	14	1.176	34	11.8	32	112	0.6232	259.85	345	38.3	7.97
29	P02649	Apolipoprotein E OS=Homo sapiens GN=APOE PE=1 SV=1 - [APOE_HUMAN]	0.429	4	12	15	40	1.146	16	17.9	1.126	16	22.7	28	40	0.429	99.92	317	36.1	5.73
30	P10909-4	Isoform 4 of Clusterin OS=Homo sapiens GN=CLU - [CLUS_HUMAN]	0.3798	14	12	19	106	1.143	35	12.5	1.099	34	15.2	30	106	0.3798	230.69	416	48.8	6.71
63	Q96IY4	Carboxypeptidase B2 OS=Homo sapiens GN=CPB2 PE=1 SV=2 - [CBPB2_HUMAN]	0.1773	2	4	11	24	1.142	3	4.5	1.089	3	2.6	16	24	0.1773	26.28	423	48.4	7.71
27	G3XAM2	Complement factor I light chain OS=Homo sapiens GN=CFI PE=3 SV=1 - [G3XAM2_HUMAN]	0.3767	4	13	26	65	1.12	14	15	1.023	12	10	42	65	0.3767	103.51	576	65	7.5
74	P15169	Carboxypeptidase N catalytic chain OS=Homo sapiens GN=CPN1 PE=1 SV=1 - [CBPN_HUMAN]	0.1921	2	3	11	51	1.114	2	12.5	0.993	2	1.6	15	51	0.1921	10.24	458	52.3	7.34
20	P13671	Complement component C6 OS=Homo sapiens GN=C6 PE=1 SV=3 - [CO6_HUMAN]	0.3191	6	16	37	79	1.112	14	7.3	1.128	13	13.9	52	79	0.3191	92.49	934	104.7	6.76
87	F8W1Q3	Biotinidase OS=Homo sapiens GN=BTD PE=2 SV=1 - [F8W1Q3_HUMAN]	0.1338	4	2	5	8	1.103	2	51.2	1.064	2	64.6	8	8	0.1338	13.66	523	58.9	5.85
88	H0YFL7	Complement C1r subcomponent-like protein (Fragment) OS=Homo sapiens GN=C1RL PE=3 SV=1 - [H0YFL7_HUMAN]	0.1186	2	2	2	4	1.089	2	9.8	0.7	1		4	4	0.1186	6.77	194	21.1	9.73
31	F8WCZ6	Complement C1s subcomponent OS=Homo sapiens GN=C1S PE=2 SV=1 - [F8WCZ6_HUMAN]	0.3263	4	12	20	52	1.081	14	18	0.998	13	10.4	35	52	0.3263	87.43	521	57.5	5.45
32	P00450	Ceruloplasmin OS=Homo sapiens GN=CP PE=1 SV=1 - [CERU_HUMAN]	0.4188	3	12	46	447	1.08	37	16	1.073	35	17.4	81	447	0.4188	945.48	1065	122.1	5.72
13	P02790	Hemopexin OS=Homo sapiens GN=HPX PE=1 SV=2 - [HEMO_HUMAN]	0.5433	10	21	25	380	1.077	123	17.1	1.046	117	21.8	49	380	0.5433	909.79	462	51.6	7.02
64	P08185	Corticosteroid-binding globulin OS=Homo sapiens GN=SERPINA6 PE=1 SV=1 - [CBG_HUMAN]	0.163	3	4	6	21	1.075	7	4.9	0.997	7	2.4	11	21	0.163	34.06	405	45.1	6.04
75	P00748	Coagulation factor XII OS=Homo sapiens GN=F12 PE=1 SV=3 - [FA12_HUMAN]	0.1171	1	3	8	14	1.07	2	12.8	1.063	2	10.2	12	14	0.1171	14.65	615	67.7	7.74
25	P05546	Heparin cofactor 2 OS=Homo sapiens GN=SERPIND1 PE=1 SV=3 - [HEP2_HUMAN]	0.3848	1	14	20	102	1.068	36	12.3	0.996	36	11.7	34	102	0.3848	202.84	499	57	6.9
39	P07357	Complement component C8 alpha chain OS=Homo sapiens GN=C8A PE=1 SV=2 - [CO8A_HUMAN]	0.2603	1	10	14	43	1.068	16	17.8	1.053	15	16.8	25	43	0.2603	121.67	584	65.1	6.47
47	P02760	Protein AMBP OS=Homo sapiens GN=AMBP PE=1 SV=1 - [AMBP_HUMAN]	0.3608	3	8	11	52	1.058	18	16.6	1.001	18	14.3	20	52	0.3608	134.66	352	39	6.25
7	P00747	Plasminogen OS=Homo sapiens GN=PLG PE=1 SV=2 - [PLMN_HUMAN]	0.5506	8	28	43	181	1.047	48	13.9	1.047	45	14.9	81	181	0.5506	444.85	810	90.5	7.24
33	P04217	Alpha-1B-glycoprotein OS=Homo sapiens GN=A1BG PE=1 SV=4 - [A1BG_HUMAN]	0.3697	3	12	16	133	1.033	38	14.7	0.995	37	10	30	133	0.3697	359.13	495	54.2	5.86
11	P00734	Prothrombin OS=Homo sapiens GN=F2 PE=1 SV=2 - [THRB_HUMAN]	0.5048	3	24	31	123	1.029	32	15.8	0.952	33	25.1	53	123	0.5048	328.39	622	70	5.9
50	P22792	Carboxypeptidase N subunit 2 OS=Homo sapiens GN=CPN2 PE=1 SV=3 - [CPN2_HUMAN]	0.2202	1	7	9	31	1.021	6	15.4	1.01	6	20.3	18	31	0.2202	60.92	545	60.5	5.99
15	P19827	Inter-alpha-trypsin inhibitor heavy chain H1 OS=Homo sapiens GN=ITIH1 PE=1 SV=3 - [ITIH1_HUMAN]	0.2898	7	20	24	134	1.017	41	11.1	0.925	41	20.5	43	134	0.2898	353.98	911	101.3	6.79
34	P00736	Complement C1r subcomponent OS=Homo sapiens GN=C1R PE=1 SV=2 - [C1R_HUMAN]	0.3603	9	12	20	58	0.995	14	16.3	1.02	14	14.6	32	58	0.3603	103.64	705	80.1	6.21
51	Q5VY30	Retinol binding protein 4, plasma, isoform CRA_b OS=Homo sapiens GN=RBP4 PE=3 SV=2 - [Q5VY30_HUMAN]	0.3417	2	6	8	62	0.993	19	12	1.064	19	22.2	14	62	0.3417	119.79	199	23	6.09
44	P35858	Insulin-like growth factor-binding protein complex acid labile subunit OS=Homo sapiens GN=IGFALS PE=1 SV=1 - [ALS_HUMAN]	0.2512	2	9	13	50	0.992	13	9.5	0.952	13	11.4	25	50	0.2512	96.34	605	66	6.79
40	P08697	Alpha-2-antiplasmin OS=Homo sapiens GN=SERPINF2 PE=1 SV=3 - [A2AP_HUMAN]	0.2444	4	10	11	37	0.988	14	21.2	1.03	13	16.7	21	37	0.2444	93.37	491	54.5	6.29
89	P36980-2	Isoform Short of Complement factor H-related protein 2 OS=Homo sapiens GN=CFHR2 - [FHR2_HUMAN]	0.2922	3	2	7	20	0.978	4	11.6	0.941	4	4.9	11	20	0.2922	45.34	243	27.9	6.92
8	Q5T985	Inter-alpha-trypsin inhibitor heavy chain H2 OS=Homo sapiens GN=ITIH2 PE=4 SV=1 - [Q5T985_HUMAN]	0.461	3	27	38	240	0.971	69	20.5	0.904	69	21.3	61	240	0.461	444.03	935	105.2	7.03
65	P0C0L5	Complement C4-B OS=Homo sapiens GN=C4B PE=1 SV=2 - [CO4B_HUMAN]	0.5768	5	4	91	519	0.957	4	32.6	0.93	4	30.3	160	519	0.5768	1313.62	1744	192.6	7.27
35	P10643	Complement component C7 OS=Homo sapiens GN=C7 PE=1 SV=2 - [CO7_HUMAN]	0.2906	1	12	22	47	0.948	9	9.7	0.977	9	16.6	34	47	0.2906	95.95	843	93.5	6.48
90	D6RAR4	Hepatocyte growth factor activator OS=Homo sapiens GN=HGFAC PE=2 SV=1 - [D6RAR4_HUMAN]	0.0816	2	2	6	13	0.945	4	12	0.939	4	10.5	8	13	0.0816	18.87	662	71.4	7.05
66	P27918	Properdin OS=Homo sapiens GN=CFP PE=1 SV=2 - [PROP_HUMAN]	0.1471	4	4	8	15	0.944	4	1.7	0.829	4	7.1	12	15	0.1471	31.31	469	51.2	7.9
2	P08603	Complement factor H OS=Homo sapiens GN=CFH PE=1 SV=4 - [CFAH_HUMAN]	0.55	7	48	62	358	0.929	116	15.8	0.948	112	14	109	358	0.55	828.03	1231	139	6.61
76	P04278-5	Isoform 5 of Sex hormone-binding globulin OS=Homo sapiens GN=SHBG - [SHBG_HUMAN]	0.1797	10	3	5	7	0.928	2	11	0.818	2	9.3	7	7	0.1797	12.24	384	41.7	6.71
55	V9GYG9	Apolipoprotein A-II (Fragment) OS=Homo sapiens GN=APOA2 PE=4 SV=1 - [V9GYG9_HUMAN]	0.5474	6	5	9	20	0.923	6	12.4	0.803	6	28	15	20	0.5474	43.39	95	10.6	6.62
4	B4E1Z4	Complement factor B OS=Homo sapiens GN=CFB PE=2 SV=1 - [B4E1Z4_HUMAN]	0.4597	10	31	59	290	0.895	79	17.7	0.89	76	19.7	104	290	0.4597	609.76	1266	140.9	7.18
45	P07358	Complement component C8 beta chain OS=Homo sapiens GN=C8B PE=1 SV=3 - [CO8B_HUMAN]	0.2657	3	9	15	31	0.894	9	35.1	1.07	9	12.5	23	31	0.2657	46.07	591	67	8.13
48	P03952	Plasma kallikrein OS=Homo sapiens GN=KLKB1 PE=1 SV=1 - [KLKB1_HUMAN]	0.2602	6	8	16	33	0.888	8	22.1	0.874	8	15.5	26	33	0.2602	61.7	638	71.3	8.22
67	P07360	Complement component C8 gamma chain OS=Homo sapiens GN=C8G PE=1 SV=3 - [CO8G_HUMAN]	0.2723	2	4	4	11	0.882	4	15.7	1.028	4	17.3	8	11	0.2723	29.98	202	22.3	8.31
77	J3KRP0	Beta-Ala-His dipeptidase OS=Homo sapiens GN=CNDP1 PE=2 SV=1 - [J3KRP0_HUMAN]	0.1487	2	3	7	15	0.878	5	10.8	0.862	5	9.7	11	15	0.1487	17.07	464	51.9	5.4
56	P05543	Thyroxine-binding globulin OS=Homo sapiens GN=SERPINA7 PE=1 SV=2 - [THBG_HUMAN]	0.2096	1	5	8	22	0.868	6	23.4	0.912	7	4.8	13	22	0.2096	44.57	415	46.3	6.3
41	P04004	Vitronectin OS=Homo sapiens GN=VTN PE=1 SV=1 - [VTNC_HUMAN]	0.3096	3	10	16	90	0.849	25	17.5	0.84	24	15.4	27	90	0.3096	179.76	478	54.3	5.8
68	P05160	Coagulation factor XIII B chain OS=Homo sapiens GN=F13B PE=1 SV=3 - [F13B_HUMAN]	0.2027	1	4	14	32	0.847	4	8.8	0.838	4	14.3	20	32	0.2027	38.2	661	75.5	6.39
57	P07225	Vitamin K-dependent protein S OS=Homo sapiens GN=PROS1 PE=1 SV=1 - [PROS_HUMAN]	0.2382	3	5	16	28	0.844	5	13.2	0.79	5	13.3	25	28	0.2382	20.84	676	75.1	5.67
78	P02747	Complement C1q subcomponent subunit C OS=Homo sapiens GN=C1QC PE=1 SV=3 - [C1QC_HUMAN]	0.2694	1	3	5	12	0.828	5	4.9	1.077	5	12.3	7	12	0.2694	28.98	245	25.8	8.41
91	P00742	Coagulation factor X OS=Homo sapiens GN=F10 PE=1 SV=2 - [FA10_HUMAN]	0.1311	3	2	8	17	0.821	2	6.2	0.82	2	3.3	10	17	0.1311	14.16	488	54.7	5.94
92	K7ER74	Protein APOC4-APOC2 OS=Homo sapiens GN=APOC4-APOC2 PE=4 SV=1 - [K7ER74_HUMAN]	0.2865	4	2	4	8	0.806	1		0.731	1		6	8	0.2865	13.29	178	20	6.64
93	H0Y485	Insulin-like growth factor-binding protein 3 (Fragment) OS=Homo sapiens GN=IGFBP3 PE=4 SV=1 - [H0Y485_HUMAN]	0.4406	6	2	8	21	0.803	2	4.7	0.94	2	21.5	11	21	0.4406	11.26	143	16.5	9.44
69	P02647	Apolipoprotein A-I OS=Homo sapiens GN=APOA1 PE=1 SV=1 - [APOA1_HUMAN]	0.2772	2	4	7	17	0.784	5	124.8	1.157	5	94	11	17	0.2772	14.78	267	30.8	5.76
94	P0C0L4	Complement C4-A OS=Homo sapiens GN=C4A PE=1 SV=2 - [CO4A_HUMAN]	0.5614	5	2	90	523	0.773	7	5.1	0.72	7	13.7	158	523	0.5614	1317.79	1744	192.7	7.08
95	H0YLF3	Beta-2-microglobulin form pI 5.3 (Fragment) OS=Homo sapiens GN=B2M PE=2 SV=1 - [H0YLF3_HUMAN]	0.3239	3	2	3	11	0.767	4	5.7	0.626	4	13.7	6	11	0.3239	22.13	71	8.5	5.15
58	P02775	Platelet basic protein OS=Homo sapiens GN=PPBP PE=1 SV=3 - [CXCL7_HUMAN]	0.5469	1	5	9	46	0.751	13	6.9	0.715	14	21.4	14	46	0.5469	101.48	128	13.9	8.79
9	P02751-14	Isoform 14 of Fibronectin OS=Homo sapiens GN=FN1 - [FINC_HUMAN]	0.2132	20	25	39	98	0.737	28	15.1	0.673	26	15.4	66	98	0.2132	206.25	2265	249.2	5.99
52	P29622	Kallistatin OS=Homo sapiens GN=SERPINA4 PE=1 SV=3 - [KAIN_HUMAN]	0.2295	1	6	10	22	0.728	7	7.3	0.767	7	8.5	16	22	0.2295	42.18	427	48.5	7.75
36	Q96PD5	N-acetylmuramoyl-L-alanine amidase OS=Homo sapiens GN=PGLYRP2 PE=1 SV=1 - [PGRP2_HUMAN]	0.3733	3	11	13	38	0.709	9	6.5	0.68	8	8.1	24	38	0.3733	90.22	576	62.2	7.55
42	B4E1H2	Plasma protease C1 inhibitor OS=Homo sapiens GN=SERPING1 PE=2 SV=1 - [B4E1H2_HUMAN]	0.3415	6	10	14	49	0.691	17	15.3	0.643	17	7.9	24	49	0.3415	111.22	448	49.7	6.54
53	D6R934	Complement C1q subcomponent subunit B OS=Homo sapiens GN=C1QB PE=2 SV=1 - [D6R934_HUMAN]	0.4303	3	6	9	64	0.682	8	21.3	0.715	7	13.7	15	64	0.4303	60.84	251	26.4	8.63
96	P02745	Complement C1q subcomponent subunit A OS=Homo sapiens GN=C1QA PE=1 SV=2 - [C1QA_HUMAN]	0.2041	1	2	4	13	0.68	3	1.2	0.812	3	8.6	6	13	0.2041	30.79	245	26	9.11
28	P36955	Pigment epithelium-derived factor OS=Homo sapiens GN=SERPINF1 PE=1 SV=4 - [PEDF_HUMAN]	0.5048	9	13	20	51	0.669	13	16	0.701	13	12.4	34	51	0.5048	101.12	418	46.3	6.38
16	P43652	Afamin OS=Homo sapiens GN=AFM PE=1 SV=1 - [AFAM_HUMAN]	0.5109	1	20	34	141	0.664	40	13	0.64	41	14.5	58	141	0.5109	249.65	599	69	5.9
79	P02776	Platelet factor 4 OS=Homo sapiens GN=PF4 PE=1 SV=2 - [PLF4_HUMAN]	0.3465	2	3	3	8	0.662	4	15.3	0.644	3	2.5	6	8	0.3465	23.76	101	10.8	8.62
1	P04114	Apolipoprotein B-100 OS=Homo sapiens GN=APOB PE=1 SV=2 - [APOB_HUMAN]	0.4451	9	134	210	815	0.658	216	22	0.664	213	17.4	358	815	0.4451	1480.13	4563	515.3	7.05
18	P04196	Histidine-rich glycoprotein OS=Homo sapiens GN=HRG PE=1 SV=1 - [HRG_HUMAN]	0.4533	1	18	23	86	0.647	23	14.3	0.62	22	17.5	41	86	0.4533	202.87	525	59.5	7.5
37	P02765	Alpha-2-HS-glycoprotein OS=Homo sapiens GN=AHSG PE=1 SV=1 - [FETUA_HUMAN]	0.4441	2	11	12	167	0.611	59	11.8	0.606	56	11.3	22	167	0.4441	413.06	367	39.3	5.72
80	P05452	Tetranectin OS=Homo sapiens GN=CLEC3B PE=1 SV=3 - [TETN_HUMAN]	0.3663	2	3	7	14	0.494	4	7.9	0.7	4	33.6	11	14	0.3663	23.95	202	22.5	5.67
59	P01023	Alpha-2-macroglobulin OS=Homo sapiens GN=A2M PE=1 SV=3 - [A2MG_HUMAN]	0.1655	15	5	24	61	0.468	5	9.8	0.627	6	18.7	35	61	0.1655	43.76	1474	163.2	6.46
14	P06396	Gelsolin OS=Homo sapiens GN=GSN PE=1 SV=1 - [GELS_HUMAN]	0.4578	9	21	32	129	0.466	33	17.5	0.472	33	14.2	54	129	0.4578	241.65	782	85.6	6.28
97	P02774-3	Isoform 3 of Vitamin D-binding protein OS=Homo sapiens GN=GC - [VTDB_HUMAN]	0.6876	10	2	41	300	0.462	6	11.6	0.533	6	24.3	71	300	0.6876	691.64	493	55.1	5.74
49	P51884	Lumican OS=Homo sapiens GN=LUM PE=1 SV=2 - [LUM_HUMAN]	0.429	1	8	18	64	0.418	13	11.8	0.401	13	9.9	27	64	0.429	109.95	338	38.4	6.61
70	P07996	Thrombospondin-1 OS=Homo sapiens GN=THBS1 PE=1 SV=2 - [TSP1_HUMAN]	0.147	2	4	16	35	0.417	3	11.4	0.388	2	4.7	22	35	0.147	21.69	1170	129.3	4.94
98	P00738	Haptoglobin OS=Homo sapiens GN=HP PE=1 SV=1 - [HPT_HUMAN]	0.2069	7	2	8	25	0.385	2	45.8	2.025	1		11	25	0.2069	4.15	406	45.2	6.58
99	Q6UXB8-2	Isoform 2 of Peptidase inhibitor 16 OS=Homo sapiens GN=PI16 - [PI16_HUMAN]	0.0889	2	2	2	4	0.353	2	29.8	0.297	1		4	4	0.0889	7.41	270	29.7	5.71
81	P01857	Ig gamma-1 chain C region OS=Homo sapiens GN=IGHG1 PE=1 SV=1 - [IGHG1_HUMAN]	0.3455	3	3	15	23	0.218	2	27.3	0.603	2	13	18	23	0.3455	19.12	330	36.1	8.19
10	P06727	Apolipoprotein A-IV OS=Homo sapiens GN=APOA4 PE=1 SV=3 - [APOA4_HUMAN]	0.6061	29	25	27	149	0.147	52	34.1	0.168	50	30	51	149	0.6061	382.87	396	45.4	5.38
100	P01009	Alpha-1-antitrypsin OS=Homo sapiens GN=SERPINA1 PE=1 SV=3 - [A1AT_HUMAN]	0.2632	4	2	11	25	0.135	1		0.534	1		15	25	0.2632	15.76	418	46.7	5.59
101	P01834	Ig kappa chain C region OS=Homo sapiens GN=IGKC PE=1 SV=1 - [IGKC_HUMAN]	0.4528	1	2	4	7	0.049	1					5	7	0.4528	15.09	106	11.6	5.87
5	P02768	Serum albumin OS=Homo sapiens GN=ALB PE=1 SV=2 - [ALBU_HUMAN]	0.6026	7	30	50	159	0.031	25	86.8	0.135	24	85.7	80	159	0.6026	336.41	609	69.3	6.28
102	Q03591	Complement factor H-related protein 1 OS=Homo sapiens GN=CFHR1 PE=1 SV=2 - [FHR1_HUMAN]	0.2576	4	2	8	31							14	31	0.2576	68.68	330	37.6	7.39
Note: Proteome discoverer out put of iTRAQ analysis,Node 3: CID mode; Node 6: HCD mode. 114 and 115 reporter ions used for normal samples/ 116 and 117 repoter ions used for GBM samples

## Sheet: Supplementary Table 1B
Supplementary Table 1B: Diffrential proteins in GBM serum sample as compared to normal serum, as identified by iTRAQ
S. No.	Accession	Gene Symbol	Protein Symbol	Coverage	# Proteins	# Unique Peptides	# Peptides A(3,6)	# PSM	Reporter Ratio116/114	Reporter Ratio117/115	Average Reporter Ratio	Standard Deviation	% Coeffecient of variation
1	P06702	S100A9	S10A9_HUMAN	0.6053	1	4	10	22	8.067	9.312	8.6895	0.880348	10.1312
2	P05109	S100A8	S10A8_HUMAN	0.4946	1	4	11	22	9.336	7.729	8.5325	1.13632	13.3176
3	P02741	CRP	CRP_HUMAN	0.1071	3	3	7	11	6.799	6.926	6.8625	0.0898026	1.3086
4	P01024	C3	CO3_HUMAN	0.2243	2	19	67	168	3.456	4.036	3.746	0.410122	10.9483
5	P04003	C4BPA	C4BPA_HUMAN	0.124	3	2	13	18	2.55	2.571	2.5605	0.0148492	0.579935
6	P02750	LRG1	A2GL_HUMAN	0.4986	9	14	30	88	2.188	1.99	2.089	0.140007	6.70211
7	Q06033-2	ITIH3	ITIH3_HUMAN	0.307	3	13	41	98	2.032	1.852	1.942	0.127279	6.55403
8	P01011	SERPINA3	AACT_HUMAN	0.5437	4	17	41	280	1.806	1.873	1.8395	0.0473762	2.57549
9	P60709	ACTB	ACTB_HUMAN	0.1333	17	2	9	13	1.555	1.649	1.602	0.066468	4.14907
10	P02748	C9	CO9_HUMAN	0.3256	4	15	41	77	1.6	1.413	1.5065	0.132229	8.77723
11	P25311	AZGP1	ZA2G_HUMAN	0.594	4	15	33	83	1.586	1.402	1.494	0.130108	8.70868
12	Q92954	PRG4	PRG4_HUMAN	0.3148	7	4	71	160	1.367	1.467	1.417	0.0707107	4.99017
13	P01019	AGT	ANGT_HUMAN	0.301	1	10	24	79	1.418	1.245	1.3315	0.122329	9.18734
14	P04275	VWF	VWF_HUMAN	0.1234	1	3	32	50	1.259	1.402	1.3305	0.101116	7.59987
15	P01031	C5	CO5_HUMAN	0.3097	1	37	95	163	1.343	1.256	1.2995	0.0615183	4.734
16	P01008	SERPINC1	ANT3_HUMAN	0.6379	1	22	58	179	1.304	1.288	1.296	0.0113137	0.872971
17	Q14624	ITIH4	ITIH4_HUMAN	0.4452	7	29	62	196	1.303	1.239	1.271	0.0452548	3.56057
18	P00742	F10	FA10_HUMAN	0.1311	3	2	10	17	0.821	0.82	0.8205	0.000707107	0.08618
19	K7ER74	APOC4-APOC2	K7ER74_HUMAN	0.2865	4	2	6	8	0.806	0.731	0.7685	0.053033	6.90085
20	P29622	SERPINA4	KAIN_HUMAN	0.2295	1	6	16	22	0.728	0.767	0.7475	0.0275772	3.68925
21	P0C0L4	C4A	CO4A_HUMAN	0.5614	5	2	158	523	0.773	0.72	0.7465	0.0374767	5.02032
22	P02745	C1QA	C1QA_HUMAN	0.2041	1	2	6	13	0.68	0.812	0.746	0.0933381	12.5118
23	P02775	PPBP	CXCL7_HUMAN	0.5469	1	5	14	46	0.751	0.715	0.733	0.0254558	3.47283
24	P02751-14	FN1	FINC_HUMAN	0.2132	20	25	66	98	0.737	0.673	0.705	0.0452548	6.41913
25	D6R934	C1QB	D6R934_HUMAN	0.4303	3	6	15	64	0.682	0.715	0.6985	0.0233345	3.34066
26	H0YLF3	B2M	H0YLF3_HUMAN	0.3239	3	2	6	11	0.767	0.626	0.6965	0.0997021	14.3147
27	Q96PD5	PGLYRP2	PGRP2_HUMAN	0.3733	3	11	24	38	0.709	0.68	0.6945	0.0205061	2.95264
28	P36955	SERPINF1	PEDF_HUMAN	0.5048	9	13	34	51	0.669	0.701	0.685	0.0226274	3.30327
29	B4E1H2	SERPING1	B4E1H2_HUMAN	0.3415	6	10	24	49	0.691	0.643	0.667	0.0339411	5.08862
30	P04114	APOB	APOB_HUMAN	0.4451	9	134	358	815	0.658	0.664	0.661	0.00424264	0.641852
31	P02776	PF4	PLF4_HUMAN	0.3465	2	3	6	8	0.662	0.644	0.653	0.0127279	1.94915
32	P43652	AFM	AFAM_HUMAN	0.5109	1	20	58	141	0.664	0.64	0.652	0.0169706	2.60285
33	P04196	HRG	HRG_HUMAN	0.4533	1	18	41	86	0.647	0.62	0.6335	0.0190919	3.01371
34	P02765	AHSG	FETUA_HUMAN	0.4441	2	11	22	167	0.611	0.606	0.6085	0.00353553	0.581024
35	P02774-3	GC	VTDB_HUMAN	0.6876	10	2	71	300	0.462	0.533	0.4975	0.0502046	10.0914
36	P06396	GSN	GELS_HUMAN	0.4578	9	21	54	129	0.466	0.472	0.469	0.00424264	0.904614
37	P51884	LUM	LUM_HUMAN	0.429	1	8	27	64	0.418	0.401	0.4095	0.0120208	2.93549
38	P07996	THBS1	TSP1_HUMAN	0.147	2	4	22	35	0.417	0.388	0.4025	0.0205061	5.09468
39	Q6UXB8-2	PI16	PI16_HUMAN	0.0889	2	2	4	4	0.353	0.297	0.325	0.039598	12.184
40	P06727	APOA4	APOA4_HUMAN	0.6061	29	25	51	149	0.147	0.168	0.1575	0.0148492	9.42809
Note: 114 and 115 reporter ions used for normal samples/ 116 and 117 repoter ions used for GBM samples
