# Supplementary material for: Serum biomarkers identification by iTRAQ and verification by MRM: S100A8/S100A9 levels predict tumor-stroma involvement and prognosis in Glioblastoma
Source: Sci Rep. 2019 Feb 26;9:2749. doi: 10.1038/s41598-019-39067-8 (PMC6391445; doi:10.1038/s41598-019-39067-8)
Supplement: Supplementary file 3 — Supplementary Table 2 [file 41598_2019_39067_MOESM3_ESM.xlsx]

## Sheet: Supplementary Table 2
	Supplementary table 2 : MRM assay development and reproducibility
	Parameters	LOQ	LQC	MQC	HQC
	S100A8
	Peptide I
	ng on column	0.156	0.313	2	4
	interday mean*	0.14	0.309	1.967	3.871
	%CV (n=3)	3.76	5.04	3.33	3.87
	accuracy	89.6	98.8	98.4	96.8
	Peptide II
	ng on column	1.563	3.125	20	40
	interday mean*	1.681	3.236	20.114	41.271
	%CV (n=3)	5.41	5.28	3.24	2.81
	accuracy	107.6	103.6	100.6	103.2
	S100A9
	Peptide III
	ng on column	1.563	3.125	20	40
	interday mean*	1.63	3.13	20.55	41.483
	%CV (n=3)	2.998	3.387	4.033	2.041
	accuracy	104.3	100.2	102.7	103.7
	Peptide IV
	ng on column	0.156	0.313	2	4
	interday mean*	0.157	0.316	2.028	4.117
	%CV (n=3)	6.26	5.88	3.89	1.42
	accuracy	100.6	101	101.4	102.9
	*Interdayay mean value represents, effectivly, mean of 9 replicates(3 each analysed over 3 days), LOQ-Limit of Quantitation, LQC-Lower Quality Control, MQC-Middle Quality Control, HQC-Higher Quality Control
