# Supplementary material for: Serum biomarkers identification by iTRAQ and verification by MRM: S100A8/S100A9 levels predict tumor-stroma involvement and prognosis in Glioblastoma
Source: Sci Rep. 2019 Feb 26;9:2749. doi: 10.1038/s41598-019-39067-8 (PMC6391445; doi:10.1038/s41598-019-39067-8)
Supplement: Supplementary file 4 — Supplementary Table 3 [file 41598_2019_39067_MOESM4_ESM.xlsx]

## Sheet: Sheet1
	Supplementary Table 4: High abundundant serum protins having upregulated transcripts in GBM tissue
		iTRAQ		TCGA Agilent						TCGA Affymetrix
	S.No	Gene symbol	Serum Regulation	p-value	adj. p (Benjamini/Hochberg)	Avergae in GBM tumors	Average in Normal	log2 fold change GBM-Normal)	Regulation	p-value	adj. p (Benjamini/Hochberg)	Avergae in GBM tumors	Average in Normal	log2 fold change GBM-Normal)	Regulation
	1	S100A9	Up	0.00393432	0.00756297	1.70359	0	1.70359	Up	0.00166771	0.00315764	1.38801	-4e-10	1.38801	Up
	2	S100A8	Up	0.00499274	0.00939183	1.62633	2e-10	1.62633	Up	0.00279169	0.00503634	1.44747	1e-10	1.44747	Up
	3	C3	Up	5.1e-05	0.000156	1.46225	0	1.46225	Up	3.91e-05	0.000113	1.56122	-2e-10	1.56122	Up
	4	SERPINA3	Up	3.5e-07	2.9e-06	3.66714	3e-10	3.66714	Up	2.93e-06	1.3e-05	4.1385	3e-10	4.1385	Up
	5	ACTB	Up	8.06e-07	4.98e-06	1.05047	2e-10	1.05047	Up	4.92e-05	0.000138	0.541272	0	0.541272	Up
	6	AZGP1	Up	0.069173	0.10033	0.461555	-3e-10	0.461555	Up	0.00984696	0.0158568	0.969221	-2e-10	0.969221	Up
	7	VWF	Up	0.00182883	0.00378604	0.5844	0	0.5844	Up	6.61e-05	0.000177	1.28751	1e-10	1.28751	Up
	8	C5	Up	0.00630231	0.0115897	0.471045	0	0.471045	Up	0.003387	0.00599974	0.538105	4e-10	0.538105	Up
	Agilent and Affymetrix are two different platforms utilized by TCGA to perform microarray on the same samples
