# Supplementary material for: Serum biomarkers identification by iTRAQ and verification by MRM: S100A8/S100A9 levels predict tumor-stroma involvement and prognosis in Glioblastoma
Source: Sci Rep. 2019 Feb 26;9:2749. doi: 10.1038/s41598-019-39067-8 (PMC6391445; doi:10.1038/s41598-019-39067-8)
Supplement: Supplementary file 5 — Supplementary Table 4 [file 41598_2019_39067_MOESM5_ESM.xlsx]

## Sheet: Sheet1
	Supplementary Table 5 : Correlation of transcripts of high abundant proteins in serum with stromal scores and tumor purity score
		iTRAQ		TCGA Agilent						TCGA Affymetrix						TCGA RNA seq
				ESTIMATE score		xCell Microenvironment Score		Tumor purity score		ESTIMATE_score		xCell Microenvironment Score		Tumor purity score		ESTIMATE score		xCell Microenvironment Score		Tumor purity score
		Gene symbol	Regulation	Spearman R	p value	Spearman R	p value	Spearman R	p value	Spearman R	p value	Spearman R	p value	Spearman R	p value	Spearman R	p value	Spearman R	p value	Spearman R	p value
	1	S100A9	Up	0.689691	3.23e-46	0.658019	7.67e-20	-0.481246	7.73e-20	0.701756	0	0.616647	4.42e-17	-0.445919	1.02e-21	0.703173	0	0.672619	1.71e-21	-0.550486	5.08e-11
	2	S100A8	Up	0.68848	5.34e-46	0.645671	6.11e-19	-0.533425	8.82e-25	0.721211	0	0.614206	6.34e-17	-0.499296	1.3e-27	0.687504	0	0.666607	5.2e-21	-0.579408	2.71e-12
	3	C3	Up	0.705401	3.71e-49	0.568702	3.85e-14	-0.566829	2e-28	0.649511	0	0.523121	6.53e-12	-0.548401	4.91e-34	0.785507	0	0.625172	5.74e-18	-0.598764	3.23e-13
	4	C4BPA	Up	0.193462	0.000522075	0.231189	0.00455692	-0.247384	8.06e-06	0.129893	0.00802498	0.0891812	0.277802	-0.0112488	0.819065	0.14267	0.116962	0.267279	0.000838034	-0.0270714	0.767238
	5	LRG1	Up	0.424232	2.53e-15	0.523139	7.67e-12	-0.432698	6.09e-16	NA	NA	NA	NA	NA	NA	0.754827	1.01e-23	0.702426	4.62e-24	-0.619202	2.91e-14
	6	SERPINA3	Up	0.393992	2.98e-13	0.275106	0.000684852	-0.365266	1.8e-11	0.361528	3.58e-14	0.199523	0.0143705	-0.386044	3.11e-16	0.370923	2.97e-05	0.257872	0.00129023	-0.339837	0.000128352
	7	ACTB	Up	0.227716	4.15e-05	0.263894	0.00114616	-0.192422	0.000560258	0.124795	0.010886	-0.0212135	0.796664	-0.148575	0.00238072	0.393367	8.78e-06	0.384819	9.04e-07	-0.348096	8.53e-05
