# Supplementary material for: Serum biomarkers identification by iTRAQ and verification by MRM: S100A8/S100A9 levels predict tumor-stroma involvement and prognosis in Glioblastoma
Source: Sci Rep. 2019 Feb 26;9:2749. doi: 10.1038/s41598-019-39067-8 (PMC6391445; doi:10.1038/s41598-019-39067-8)
Supplement: Supplementary file 6 — Supplementary Table 5 [file 41598_2019_39067_MOESM6_ESM.xlsx]

## Sheet: Sheet1
Supplementary Table6: xCell cell type specific signature correlation with transcripts of high abundant serum proteins
Cell types	Full name	Group	Subgroup	S100A9	S100A8	C3	LRG1	SERPINA3	ACTB	C4BPA
Monocytes	Monocytes	Non-lymphocytes	Myeloid	0.800527	0.78232	0.659499	0.661412	0.379432	0.280036	0.306588
Macrophages	Macrophages	Non-lymphocytes	Myeloid	0.731698	0.700005	0.571106	0.618738	0.390097	0.187192	0.36779
Macrophages M1	Macrophages M1	Non-lymphocytes	Myeloid	0.714689	0.689071	0.62389	0.638234	0.393426	0.302972	0.355909
Macrophages M2	Macrophages M2	Non-lymphocytes	Myeloid	0.516929	0.486807	0.425168	0.428406	0.204809	0.030648	0.216014
iDC	Immature dendritic cells	Non-lymphocytes	Myeloid	0.670306	0.64574	0.481775	0.532441	0.275649	0.199435	0.186248
aDC	Activated dendritic cells	Non-lymphocytes	Myeloid	0.251289	0.248749	0.39139	0.334825	0.203546	0.066612	0.060703
cDC	Xonventional dendritic cells	Non-lymphocytes	Myeloid	0.153957	0.172199	0.35414	0.128805	0.148264	0.292801	-0.16615
pDC	Plasmacytoid dendritic cells	Non-lymphocytes	Myeloid	0.260421	0.258528	0.39035	0.291612	0.20628	0.028663	0.101663
Eosinophils	Eosinophils	Non-lymphocytes	Myeloid	-0.13057	-0.10612	0.056293	-0.11009	0.012037	0.03798	-0.2238
Basophils	Basophils	Non-lymphocytes	Myeloid	-0.21749	-0.26636	-0.33528	-0.14234	-0.24971	-0.21023	-0.06361
Epithelial cells	Epithelial cells	Non-Hematopoietic	Epithelial	0.626839	0.665721	0.597437	0.485648	0.602833	0.348012	0.327172
Keratinocytes	Keratinocytes	Non-Hematopoietic	Epithelial	0.419061	0.421794	0.335649	0.409849	0.366216	0.340541	0.24418
Sebocytes	Sebocytes	Non-Hematopoietic	Epithelial	0.42794	0.442765	0.418467	0.377452	0.279671	0.200769	0.290482
Astrocytes	Astrocytes	Non-Hematopoietic	Epithelial	0.121384	0.131554	0.102024	0.052892	0.091979	0.314476	-0.00692
Neurons	Neurons	Non-Hematopoietic	Epithelial	-0.27278	-0.29669	-0.27673	-0.26144	-0.16443	-0.18709	-0.22492
Class-switched memory B-cells	Class-switched memory B-cells	Lymphocytes	Lymphoid	0.021016	0.048807	0.216667	0.020576	0.078179	-0.05478	-0.14376
B-cells	B-cells	Lymphocytes	Lymphoid	0.214852	0.222931	0.39332	0.306625	0.048293	0.176804	0.116193
pro B-cells	pro B-cells	Lymphocytes	Lymphoid	-0.14523	-0.18178	-0.35615	-0.19719	-0.31113	-0.12589	-0.16571
Plasma cells	Plasma cells	Lymphocytes	Lymphoid	-0.20227	-0.23713	-0.38216	-0.0307	-0.28226	-0.35519	0.110472
Th1 cells	Type 1 T-helper cells	Lymphocytes	Lymphoid	-0.3707	-0.421	-0.47695	-0.25867	-0.30952	-0.26103	-0.08091
Th2 cells	Type 2 T-helper cells	Lymphocytes	Lymphoid	-0.1121	-0.14904	-0.29941	-0.08924	-0.2602	-0.13331	0.013231
CD4+ Tcm	CD4+ central memory T-cells	Lymphocytes	Lymphoid	-0.19464	-0.1518	-0.06416	-0.13371	-0.09976	0.061447	-0.18132
CD4+ memory T-cells	CD4+ memory T-cells	Lymphocytes	Lymphoid	0.164159	0.136535	-0.04417	0.128462	-0.0703	-0.12215	0.048401
Adipocytes	Adipocytes	Non-Hematopoietic	Stroma	0.295194	0.300669	0.342777	0.362127	0.065659	-0.02225	0.229059
Fibroblasts	Fibroblasts	Non-Hematopoietic	Stroma	0.323538	0.344521	0.27869	0.276429	0.124803	0.124538	0.199807
Mesangial cells	Mesangial cells	Non-Hematopoietic	Stroma	0.090121	0.089727	0.09004	0.029285	0.020505	0.342985	-0.05466
Pericytes	Pericytes	Non-Hematopoietic	Stroma	-0.31465	-0.32243	-0.18746	-0.22774	-0.24048	-0.07761	-0.15553
CLP	Common lymphoid progenitors	HSC	HSC	0.3499	0.341358	0.06601	0.272535	0.266404	-0.06351	0.283699
MEP	Megakaryocyte–erythroid progenitors	HSC	HSC	-0.25462	-0.30244	-0.43151	-0.22637	-0.29286	-0.31129	-0.01886
