# Supplementary material for: Serum biomarkers identification by iTRAQ and verification by MRM: S100A8/S100A9 levels predict tumor-stroma involvement and prognosis in Glioblastoma
Source: Sci Rep. 2019 Feb 26;9:2749. doi: 10.1038/s41598-019-39067-8 (PMC6391445; doi:10.1038/s41598-019-39067-8)
Supplement: Supplementary file 7 — Supplementary Table 6 [file 41598_2019_39067_MOESM7_ESM.xlsx]

## Sheet: Clinical Inforation
Supplemenatry Table 7: Clinical information of serum patient cohort
S. No	GBM	age	sex	Maximum Follow up	status
1	GS42	60	2	30	1
2	GS107	58	1	8	1
3	GS142	26	1	9	1
4	GS147	48	2	6	1
5	GS164	65	1	21	1
6	GS171	42	1	14	1
7	GS188	55	1	10	1
8	GS194	35	2	18	1
9	GS206	42	1	17	1
10	GS220	60	2	7	1
11	GS226	54	1	7	1
12	GS234	52	2	15	1
13	GS236	32	2	13	1
14	GS238	59	1	53	1
15	GS240	49	1	7	1
16	GS244	30	1	19	1
17	GS245	40	1	12	1
18	GS246	31	1	55	1
19	GS248	60	1	13	1
20	GS255	42	1	15	1
21	GS259	58	2	14	1
22	GS264	42	1	34	0
23	GS268	52	2	3	0
24	GS274	32	1	25	1
25	GS279	43	1	12	0
26	GS282	40	1	66	0
27	GS307	57	2	6	1
28	GS310	60	1	2	1
29	GS314	42	2	12	1
30	GS318	35	1	19	1
31	GS325	24	1	52	1
32	GS328	31	1	61	0
33	GS332	50	1	12	1
34	GS341	54	1	10	1
35	GS343	52	1	15	0
36	GS368	50	1	9	0
37	GN106	18	2	47	0
38	GN124	50	1	24	1
39	GN181	50	1	5	1
40	GN204	48	1	4	1
41	GN205	30	2	11	1
42	GN210	40	2	10	1
43	GN216	36	1	29	1
44	GN233	42	1	22	1
45	GN239	53	1	41	0
46	GN240	58	2	39	0
47	GN264	19	2	14	1
48	GN282	56	1	18	1
49	GN302	37	1	71	1
50	GN317	50	1	32	1
51	GN328	45	1	13	1
52	GN341	23	1	23	1
53	GN346	26	1	2	1
54	GN353	48	2	17	1
55	GN362	60	1	68	0
56	GN364	42	2	30	0
57	GN365	62	2	10	1
58	GN377	55	1	17	1
59	GN379	43	1	30	0
60	GN380	45	1	14	1
61	GN401	40	1	13	1
62	GN410	42	1	5	1
63	GN441	55	2	12	1
64	GN452	65	1	12	1
65	GN460	22	1	24	0
66	GN462	45	1	62	0
67	GN483	48	1	12	1
68	GN485	62	1	18	1
69	GN531	52	1	37	1
70	GN532	60	1	4	1
71	GN533	55	1	14	1
72	GN538	38	2	19	0
73	GN539	63	2	16	0
74	GN568	55	2	8	1
75	GN576	65	1	15	0
76	GS83	35	1	13	1
77	GS154	60	1	10	1
78	GS172	55	1	21	1
79	GS261	52	2	24	1
80	GS338	34	1	9	1
81	GS347	39	1	15	0
82	GS364	73	1	2	1
83	GS379	77	1	9	1
84	GS402	50	2	9	1
85	GS415	45	1	16	1
86	GS446	40	2	9	0
87	GS447	42	1	16	1
