# Supplementary material for: Serum biomarkers identification by iTRAQ and verification by MRM: S100A8/S100A9 levels predict tumor-stroma involvement and prognosis in Glioblastoma
Source: Sci Rep. 2019 Feb 26;9:2749. doi: 10.1038/s41598-019-39067-8 (PMC6391445; doi:10.1038/s41598-019-39067-8)
Supplement: Supplementary file 8 — Supplementary Table 7 [file 41598_2019_39067_MOESM8_ESM.xlsx]

## Sheet: Supplementary Table 8 Arora et 
Supplementaey Table 8: Protein Protein interaction output from Network Analyst tool
Id	Label	Degree	Betweenness
ENSP00000355627	AGT	344	168045
ENSP00000296028	PPBP	207	82107.5
ENSP00000245907	C3	199	35887.3
ENSP00000223642	C5	179	15377.5
ENSP00000349960	ACTB	145	113783
ENSP00000323929	A2M	111	67793.8
ENSP00000452780	B2M	108	75448.8
ENSP00000346839	FN1	86	50401.3
ENSP00000295897	ALB	82	36468.8
ENSP00000261405	VWF	66	15694.7
ENSP00000233242	APOB	63	31762.1
ENSP00000296029	PF4	54	8845.03
ENSP00000260356	THBS1	50	30348.2
ENSP00000350425	APOA4	49	13020
ENSP00000377783	PROS1	48	9778.22
ENSP00000348068	SERPINA1	48	8418.64
ENSP00000278407	SERPING1	46	10905.5
ENSP00000306361	FGA	43	18189.8
ENSP00000232003	HRG	42	3510.78
ENSP00000362924	GSN	34	11123.6
ENSP00000266718	LUM	26	23029.7
ENSP00000234071	PROC	26	13278.8
ENSP00000255040	APCS	23	1977.81
ENSP00000284981	APP	18	34348.3
ENSP00000356671	SERPINC1	17	5227.3
ENSP00000364709	F10	17	2830.86
ENSP00000308938	PLG	14	4672.11
ENSP00000356771	F5	14	2815.41
ENSP00000265023	KNG1	13	6421.44
ENSP00000361125	VEGFA	12	2974.93
ENSP00000264870	F13A1	12	1031.22
ENSP00000355537	ACTN2	11	9147.49
ENSP00000370007	TMSB4X	11	9147.49
ENSP00000377941	ACTN1	11	9147.49
ENSP00000391826	IGF2	11	9147.49
ENSP00000266041	ITIH4	11	5331.99
ENSP00000218388	TIMP1	11	1093.93
ENSP00000221930	TGFB1	11	1093.93
ENSP00000223095	SERPINE1	11	1033.59
ENSP00000332139	CFD	11	884.94
ENSP00000321853	SERPINF2	11	452.27
ENSP00000231061	SPARC	10	0
ENSP00000238682	TGFB3	10	0
ENSP00000242465	SRGN	10	0
ENSP00000252699	ACTN4	10	0
ENSP00000264790	MMRN1	10	0
ENSP00000265171	EGF	10	0
ENSP00000297904	VEGFD	10	0
ENSP00000302665	IGF1	10	0
ENSP00000311127	VEGFB	10	0
ENSP00000315130	CLU	10	0
ENSP00000331831	GAS6	10	0
ENSP00000336927	ALDOA	10	0
ENSP00000355785	LEFTY2	10	0
ENSP00000355896	TGFB2	10	0
ENSP00000348918	SAA1	9	17182.3
ENSP00000363773	C1QA	9	3765.64
ENSP00000356037	C4BPA	9	3213.69
ENSP00000308541	F2	8	5920.11
ENSP00000236850	APOA1	8	5049.78
ENSP00000396688	C4A	7	747.91
ENSP00000263408	C9	7	7.5
ENSP00000357721	S100A8	6	5799
ENSP00000306512	CXCL8	6	1293.77
ENSP00000357727	S100A9	6	974
ENSP00000363827	HSPG2	6	622.71
ENSP00000255030	CRP	6	131.62
ENSP00000303242	ITGB2	5	3088.81
ENSP00000441691	ITGAM	5	3088.81
ENSP00000243077	LRP1	5	2025.19
ENSP00000292303	CCR5	5	1962.41
ENSP00000386884	CXCR4	5	1962.41
ENSP00000305651	CXCL10	5	108.04
ENSP00000306884	CXCL11	5	108.04
ENSP00000319635	CXCR2	5	108.04
ENSP00000334448	GNG2	5	108.04
ENSP00000343027	GNAI1	5	108.04
ENSP00000354901	CXCL9	5	108.04
ENSP00000358867	GNAI3	5	108.04
ENSP00000362795	CXCR3	5	108.04
ENSP00000231751	LTF	5	0
ENSP00000237014	TTR	5	0
ENSP00000240652	IAPP	5	0
ENSP00000261267	LYZ	5	0
ENSP00000268150	MFGE8	5	0
ENSP00000302150	PRL	5	0
ENSP00000331746	CALCA	5	0
ENSP00000338345	SNCA	5	0
ENSP00000361867	SEMG1	5	0
ENSP00000365663	NPPA	5	0
ENSP00000366124	CST3	5	0
ENSP00000367828	ITM2B	5	0
ENSP00000379401	ODAM	5	0
ENSP00000416330	TGFBI	5	0
ENSP00000269305	TP53	4	18953.3
ENSP00000303351	ITGB1	4	15320.9
ENSP00000258743	IL6	4	4284.88
ENSP00000384675	SOS1	4	2925.88
ENSP00000263816	LRP2	4	1406.86
ENSP00000361818	SDC4	4	1093.85
ENSP00000421725	GC	4	1010.77
ENSP00000268171	FURIN	4	592.98
ENSP00000328173	C1S	4	571.7
ENSP00000364731	F7	4	515.49
ENSP00000261023	ITGAV	4	111.62
ENSP00000262407	ITGA2B	4	111.62
ENSP00000366307	THBD	4	45.76
ENSP00000313967	C1QB	4	0.33
ENSP00000014930	HEBP1	4	0
ENSP00000176183	DRD4	4	0
ENSP00000216629	BDKRB1	4	0
ENSP00000217305	PDYN	4	0
ENSP00000225992	PPY	4	0
ENSP00000226317	CXCL6	4	0
ENSP00000231188	GRM6	4	0
ENSP00000234961	OPRD1	4	0
ENSP00000242152	NPY	4	0
ENSP00000246115	S1PR4	4	0
ENSP00000246657	CCR7	4	0
ENSP00000247879	TAS2R3	4	0
ENSP00000247881	TAS2R4	4	0
ENSP00000247883	TAS2R5	4	0
ENSP00000249016	MCHR1	4	0
ENSP00000249041	GALR3	4	0
ENSP00000249284	TAS2R16	4	0
ENSP00000254235	ADCY7	4	0
ENSP00000255008	SSTR4	4	0
ENSP00000255262	NMUR2	4	0
ENSP00000256906	HRH4	4	0
ENSP00000257068	MTNR1B	4	0
ENSP00000257254	APLNR	4	0
ENSP00000257497	ANXA1	4	0
ENSP00000259607	CCL21	4	0
ENSP00000259631	CCL27	4	0
ENSP00000260600	ADCY3	4	0
ENSP00000264218	NMU	4	0
ENSP00000264708	POMC	4	0
ENSP00000265572	OPRK1	4	0
ENSP00000265643	GAL	4	0
ENSP00000267377	SSTR1	4	0
ENSP00000272644	GPR17	4	0
ENSP00000272928	ACKR3	4	0
ENSP00000280155	ADRA2A	4	0
ENSP00000281806	MCHR2	4	0
ENSP00000286355	ADCY8	4	0
ENSP00000286758	CXCL13	4	0
ENSP00000287641	SST	4	0
ENSP00000287907	HTR5A	4	0
ENSP00000292174	CXCR5	4	0
ENSP00000292301	CCR2	4	0
ENSP00000293778	CXCL16	4	0
ENSP00000293897	SSTR5	4	0
ENSP00000294016	ADCY9	4	0
ENSP00000295683	CXCR1	4	0
ENSP00000296026	CXCL3	4	0
ENSP00000296027	CXCL5	4	0
ENSP00000296140	CCR1	4	0
ENSP00000297313	RGS20	4	0
ENSP00000297323	ADCY1	4	0
ENSP00000297469	GPER1	4	0
ENSP00000298440	OXGR1	4	0
ENSP00000299727	GALR1	4	0
ENSP00000301908	PNOC	4	0
ENSP00000302079	C3AR1	4	0
ENSP00000302707	FPR1	4	0
ENSP00000302811	MTNR1A	4	0
ENSP00000304414	CXCR6	4	0
ENSP00000305416	S1PR1	4	0
ENSP00000305877	NMUR1	4	0
ENSP00000307259	P2RY12	4	0
ENSP00000307766	HTR1E	4	0
ENSP00000308361	P2RY14	4	0
ENSP00000308549	ADORA1	4	0
ENSP00000308815	CCL19	4	0
ENSP00000311405	ADCY6	4	0
ENSP00000312126	ADCY4	4	0
ENSP00000316244	HTR1A	4	0
ENSP00000319984	CHRM2	4	0
ENSP00000320376	P2RY13	4	0
ENSP00000322924	HTR1F	4	0
ENSP00000324248	PENK	4	0
ENSP00000326432	CCR8	4	0
ENSP00000327724	TAS2R60	4	0
ENSP00000327875	LPAR5	4	0
ENSP00000328472	S1PR5	4	0
ENSP00000328708	RXFP3	4	0
ENSP00000329684	GALR2	4	0
ENSP00000330070	NPW	4	0
ENSP00000330284	NPBWR1	4	0
ENSP00000332225	PMCH	4	0
ENSP00000332504	CCR10	4	0
ENSP00000332591	NPY2R	4	0
ENSP00000332659	CCR4	4	0
ENSP00000332766	NPB	4	0
ENSP00000332812	PTGDR2	4	0
ENSP00000333194	RGS19	4	0
ENSP00000334050	TAS2R42	4	0
ENSP00000336764	OPRL1	4	0
ENSP00000339377	NPY5R	4	0
ENSP00000339393	CCR6	4	0
ENSP00000340191	FPR2	4	0
ENSP00000341821	FPR3	4	0
ENSP00000342560	HRH3	4	0
ENSP00000342952	ADCY2	4	0
ENSP00000343428	GPR18	4	0
ENSP00000344173	GRM8	4	0
ENSP00000347197	C5AR1	4	0
ENSP00000349003	PTGER3	4	0
ENSP00000350198	SSTR2	4	0
ENSP00000350256	CCR9	4	0
ENSP00000350348	GRM7	4	0
ENSP00000350878	S1PR3	4	0
ENSP00000351671	CCL20	4	0
ENSP00000351755	LPAR1	4	0
ENSP00000353198	PYY	4	0
ENSP00000354416	CCL28	4	0
ENSP00000354652	NPY1R	4	0
ENSP00000354859	DRD2	4	0
ENSP00000355156	SUCNR1	4	0
ENSP00000355316	GRM3	4	0
ENSP00000355523	RGS7	4	0
ENSP00000397181	RGS4	4	0
ENSP00000409378	CHRM4	4	0
ENSP00000373169	DRD3	4	0
ENSP00000363596	CNR2	4	0
ENSP00000466933	S1PR2	4	0
ENSP00000420194	CASR	4	0
ENSP00000431719	TAS2R43	4	0
ENSP00000367930	OXER1	4	0
ENSP00000356429	RGS1	4	0
ENSP00000427279	CXCL2	4	0
ENSP00000378492	GRM2	4	0
ENSP00000358963	HTR1B	4	0
ENSP00000451030	RGS6	4	0
ENSP00000384665	LPAR2	4	0
ENSP00000405095	TAS2R39	4	0
ENSP00000358730	TMIGD3	4	0
ENSP00000375893	GPR55	4	0
ENSP00000386210	TAS2R40	4	0
ENSP00000358099	RGS10	4	0
ENSP00000363296	GRM4	4	0
ENSP00000366061	NMS	4	0
ENSP00000386069	ADRA2C	4	0
ENSP00000468991	MTRNR2L12	4	0
ENSP00000358783	NPBWR2	4	0
ENSP00000356430	RGS18	4	0
ENSP00000379110	CXCL1	4	0
ENSP00000375066	HCAR2	4	0
ENSP00000381339	GNAT3	4	0
ENSP00000386229	RGS14	4	0
ENSP00000379140	CXCL12	4	0
ENSP00000357301	RXFP4	4	0
ENSP00000419361	ADCY5	4	0
ENSP00000358511	CNR1	4	0
ENSP00000363643	P2RY4	4	0
ENSP00000436714	HCAR3	4	0
ENSP00000375086	CCL25	4	0
ENSP00000441600	CCR3	4	0
ENSP00000394624	OPRM1	4	0
ENSP00000386201	TAS2R41	4	0
ENSP00000359643	LPAR3	4	0
ENSP00000371932	TAS2R1	4	0
ENSP00000340944	PTPN11	3	7367.28
ENSP00000344818	UBC	3	6439.58
ENSP00000387662	GCG	3	3885.31
ENSP00000398632	CD44	3	3304.01
ENSP00000350941	SRC	3	2014.58
ENSP00000320866	CALR	3	1945.59
ENSP00000247153	CFP	3	1559.26
ENSP00000341189	PTK2	3	1511.72
ENSP00000220003	CSK	3	1397
ENSP00000254722	SERPINF1	3	1084.72
ENSP00000307046	SDC2	3	706.45
ENSP00000312652	LEP	3	561.84
ENSP00000385432	SAR1B	3	420.95
ENSP00000378130	CFI	3	392.39
ENSP00000254351	SDC1	3	387.4
ENSP00000250448	FOXA1	3	380.09
ENSP00000252486	APOE	3	330.1
ENSP00000225698	C1QBP	3	187.42
ENSP00000264039	GPC1	3	118.34
ENSP00000339328	PLAUR	3	47.01
ENSP00000361850	PLAU	3	47.01
ENSP00000218099	F9	3	46.85
ENSP00000243611	C4BPB	3	39.31
ENSP00000233838	GGCX	3	26.08
ENSP00000306099	FGB	3	0
ENSP00000336829	FGG	3	0
ENSP00000363768	C1QC	3	0
ENSP00000262367	CREBBP	2	10231.8
ENSP00000338934	EZR	2	10231.8
ENSP00000296585	ITGA2	2	8369.81
ENSP00000301974	PTAFR	2	5509.23
ENSP00000363115	FGR	2	3037.09
ENSP00000216336	CTSG	2	3020.07
ENSP00000472929	VAV1	2	1760.62
ENSP00000314458	CDC42	2	1625.04
ENSP00000400175	RHOA	2	1625.04
ENSP00000240874	KALRN	2	1568.75
ENSP00000339007	GRB2	2	1568.75
ENSP00000339299	TRIO	2	1568.75
ENSP00000245414	IRF1	2	1508.54
ENSP00000310127	IRF3	2	1508.54
ENSP00000329411	IRF7	2	1508.54
ENSP00000349770	IRF5	2	1508.54
ENSP00000355988	IRF6	2	1508.54
ENSP00000360266	JUN	2	1508.54
ENSP00000370343	IRF4	2	1508.54
ENSP00000377218	IRF2	2	1508.54
ENSP00000262269	MYH14	2	1156.2
ENSP00000348634	MYH6	2	1156.2
ENSP00000245503	MYH2	2	1003.9
ENSP00000348461	RAC1	2	1003.9
ENSP00000351410	PRKAR1A	2	1000.29
ENSP00000353415	PRKAR1B	2	1000.29
ENSP00000359719	PRKACB	2	1000.29
ENSP00000384273	RELA	2	857.58
ENSP00000263967	PIK3CA	2	819.47
ENSP00000367207	MYC	2	752.11
ENSP00000226730	IL2	2	740.52
ENSP00000337825	LCK	2	740.52
ENSP00000367064	CUBN	2	693.3
ENSP00000250971	INS	2	619.13
ENSP00000335657	CCK	2	619.13
ENSP00000368683	EDN1	2	619.13
ENSP00000363868	ABCA1	2	612.28
ENSP00000265162	ENPEP	2	612.25
ENSP00000221466	FCGRT	2	595.09
ENSP00000264832	ICAM1	2	595.09
ENSP00000294728	VCAM1	2	595.09
ENSP00000271450	FCGR2A	2	512.59
ENSP00000247461	CANX	2	420.95
ENSP00000251849	RAF1	2	356.84
ENSP00000314151	KLK3	2	316.78
ENSP00000308165	CD36	2	299.86
ENSP00000324173	HSPA5	2	297.59
ENSP00000330382	PDGFB	2	273.13
ENSP00000264657	STAT3	2	257.71
ENSP00000422753	DDX41	2	223.19
ENSP00000355645	ACTA1	2	203.21
ENSP00000268296	ITGAX	2	181.61
ENSP00000261349	LRP6	2	169.72
ENSP00000259512	DERL1	2	151.01
ENSP00000226574	NFKB1	2	103.32
ENSP00000383690	MASP2	2	43.77
ENSP00000415941	C4B	2	41.56
ENSP00000293379	ITGA5	2	39.46
ENSP00000264498	FGF2	2	37.49
ENSP00000370557	MIS12	2	21.98
ENSP00000007722	ITGA3	2	0
ENSP00000224181	C8G	2	0
ENSP00000226524	PF4V1	2	0
ENSP00000227665	APOA5	2	0
ENSP00000227667	APOC3	2	0
ENSP00000232217	RBP2	2	0
ENSP00000232219	RBP1	2	0
ENSP00000250559	RAP1B	2	0
ENSP00000264690	KLKB1	2	0
ENSP00000265517	MTTP	2	0
ENSP00000284818	LY96	2	0
ENSP00000292377	GPC2	2	0
ENSP00000300574	CRK	2	0
ENSP00000303634	LRP8	2	0
ENSP00000309503	YWHAZ	2	0
ENSP00000309757	LPL	2	0
ENSP00000313875	CD46	2	0
ENSP00000316029	TLN1	2	0
ENSP00000327801	P4HB	2	0
ENSP00000337224	LRAT	2	0
ENSP00000344468	SDC3	2	0
ENSP00000356016	CR1	2	0
ENSP00000356382	F13B	2	0
ENSP00000322061	C7	2	0
ENSP00000263413	C6	2	0
ENSP00000340210	CD59	2	0
ENSP00000354458	C8A	2	0
ENSP00000360281	C8B	2	0
ENSP00000377836	GPC3	2	0
ENSP00000366267	GPC5	2	0
ENSP00000356969	APOA2	2	0
ENSP00000368678	AGRN	2	0
ENSP00000359864	GPC4	2	0
ENSP00000366246	GPC6	2	0
ENSP00000454071	LDLR	2	0
ENSP00000380227	ITGA4	2	0
ENSP00000328973	TSPO	2	0
ENSP00000391669	BCAR1	2	0
ENSP00000348786	RAP1A	2	0
ENSP00000365411	APBB1IP	2	0
ENSP00000364898	SYK	2	0
ENSP00000360683	PTPN1	2	0
ENSP00000401399	MYD88	2	0
ENSP00000376445	TIRAP	2	0
ENSP00000363089	TLR4	2	0
ENSP00000003084	CFTR	1	0
ENSP00000011653	CD4	1	0
ENSP00000046794	LCP2	1	0
ENSP00000052754	DCN	1	0
ENSP00000054668	UTS2	1	0
ENSP00000078429	GNA11	1	0
ENSP00000158771	DERL2	1	0
ENSP00000171757	P2RY10	1	0
ENSP00000185150	ERLEC1	1	0
ENSP00000200676	CETP	1	0
ENSP00000206249	ESR1	1	0
ENSP00000215832	MAPK1	1	0
ENSP00000216181	MYH9	1	0
ENSP00000216223	IL2RB	1	0
ENSP00000216373	SOS2	1	0
ENSP00000216540	SLC10A1	1	0
ENSP00000216797	NFKBIA	1	0
ENSP00000216968	PROCR	1	0
ENSP00000217131	CTSZ	1	0
ENSP00000217133	TUBB1	1	0
ENSP00000217270	PROKR2	1	0
ENSP00000217386	OXT	1	0
ENSP00000217964	TBL1X	1	0
ENSP00000218721	MLNR	1	0
ENSP00000219070	MMP2	1	0
ENSP00000219150	CORO1A	1	0
ENSP00000219409	ARHGDIG	1	0
ENSP00000220507	RHOV	1	0
ENSP00000220597	PAG1	1	0
ENSP00000220764	DECR1	1	0
ENSP00000220809	PLAT	1	0
ENSP00000221972	CD79A	1	0
ENSP00000223023	WASL	1	0
ENSP00000223061	PCOLCE	1	0
ENSP00000225655	PFN1	1	0
ENSP00000225831	CCL2	1	0
ENSP00000225964	COL1A1	1	0
ENSP00000226207	MYH1	1	0
ENSP00000226413	GNRHR	1	0
ENSP00000227378	HSPA8	1	0
ENSP00000227495	ST3GAL4	1	0
ENSP00000228307	PXN	1	0
ENSP00000228495	KCTD10	1	0
ENSP00000228825	ARPC3	1	0
ENSP00000228928	OAS3	1	0
ENSP00000228945	ARHGDIB	1	0
ENSP00000229239	GAPDH	1	0
ENSP00000229794	MAPK14	1	0
ENSP00000229812	STK38	1	0
ENSP00000229922	CAP2	1	0
ENSP00000231368	LNPEP	1	0
ENSP00000231509	NR3C1	1	0
ENSP00000232458	ECT2	1	0
ENSP00000233156	TFPI	1	0
ENSP00000233813	IGFBP5	1	0
ENSP00000234371	KISS1R	1	0
ENSP00000235382	RGS2	1	0
ENSP00000236671	CTSD	1	0
ENSP00000237500	MYL12B	1	0
ENSP00000238738	RHOQ	1	0
ENSP00000239940	PFN2	1	0
ENSP00000241052	CAT	1	0
ENSP00000241256	GHSR	1	0
ENSP00000243347	TNFAIP6	1	0
ENSP00000244007	PLCG1	1	0
ENSP00000245185	MT2A	1	0
ENSP00000245312	SLC10A2	1	0
ENSP00000245983	GNRH2	1	0
ENSP00000246006	CD93	1	0
ENSP00000246069	DSTN	1	0
ENSP00000246549	FFAR2	1	0
ENSP00000246553	FFAR1	1	0
ENSP00000247843	YEATS4	1	0
ENSP00000248076	F2RL3	1	0
ENSP00000248437	TUBA4A	1	0
ENSP00000248572	GNGT1	1	0
ENSP00000248594	PTPN12	1	0
ENSP00000249071	RAC2	1	0
ENSP00000250378	CMA1	1	0
ENSP00000250617	ARHGEF6	1	0
ENSP00000252172	MYH13	1	0
ENSP00000252519	ACE2	1	0
ENSP00000252725	ARPC1B	1	0
ENSP00000252818	JUND	1	0
ENSP00000253270	SLC35D2	1	0
ENSP00000253496	F12	1	0
ENSP00000254301	LGALS3	1	0
ENSP00000254480	SMARCC1	1	0
ENSP00000254900	BRD8	1	0
ENSP00000254958	JAG1	1	0
ENSP00000255380	CHRM3	1	0
ENSP00000255381	MYH4	1	0
ENSP00000256010	NTS	1	0
ENSP00000256474	VHL	1	0
ENSP00000256857	GRP	1	0
ENSP00000256958	SLCO1B1	1	0
ENSP00000257555	HNF1A	1	0
ENSP00000257570	OASL	1	0
ENSP00000257745	KMT2E	1	0
ENSP00000258042	NMBR	1	0
ENSP00000258091	CCT7	1	0
ENSP00000258400	HTR2B	1	0
ENSP00000259818	TUBB2B	1	0
ENSP00000260129	TGS1	1	0
ENSP00000260402	PLCB2	1	0
ENSP00000261196	SLCO1B3	1	0
ENSP00000261401	CORO1C	1	0
ENSP00000261813	PFDN1	1	0
ENSP00000261937	FLT4	1	0
ENSP00000262188	SMARCD3	1	0
ENSP00000262493	GNAO1	1	0
ENSP00000262551	OGN	1	0
ENSP00000262613	SLC9A3R1	1	0
ENSP00000262629	TYROBP	1	0
ENSP00000262735	PPARA	1	0
ENSP00000262873	MYH7B	1	0
ENSP00000262915	ST3GAL3	1	0
ENSP00000262942	ARPC1A	1	0
ENSP00000262948	MAP2K2	1	0
ENSP00000262958	GNA15	1	0
ENSP00000262995	GAB1	1	0
ENSP00000263062	EPC1	1	0
ENSP00000263088	PLD2	1	0
ENSP00000263093	SLC27A5	1	0
ENSP00000263121	SMARCB1	1	0
ENSP00000263125	PRKCQ	1	0
ENSP00000263238	ACTR3	1	0
ENSP00000263341	IL1B	1	0
ENSP00000263621	ELANE	1	0
ENSP00000263674	ARHGEF17	1	0
ENSP00000263754	KAT2B	1	0
ENSP00000263923	KDR	1	0
ENSP00000263966	USP13	1	0
ENSP00000264005	LCAT	1	0
ENSP00000264033	CBL	1	0
ENSP00000264051	NGEF	1	0
ENSP00000264071	TUBB4A	1	0
ENSP00000264110	ATF2	1	0
ENSP00000264246	CD80	1	0
ENSP00000264741	ITGA9	1	0
ENSP00000264828	COL5A3	1	0
ENSP00000264972	ZAP70	1	0
ENSP00000265080	RASGRF2	1	0
ENSP00000265132	AMBP	1	0
ENSP00000265175	SEC24B	1	0
ENSP00000265382	PIP5K1B	1	0
ENSP00000265563	PRKAR2A	1	0
ENSP00000265717	PRKAR2B	1	0
ENSP00000265983	HPX	1	0
ENSP00000267017	NPFF	1	0
ENSP00000267064	SMARCC2	1	0
ENSP00000267082	ITGB7	1	0
ENSP00000267205	RHOF	1	0
ENSP00000267549	GPR65	1	0
ENSP00000268035	IGF1R	1	0
ENSP00000268058	PML	1	0
ENSP00000268182	IQGAP1	1	0
ENSP00000268638	IRF8	1	0
ENSP00000269243	MYH10	1	0
ENSP00000269321	ARHGDIA	1	0
ENSP00000271331	PROK1	1	0
ENSP00000272190	REN	1	0
ENSP00000272233	RHOB	1	0
ENSP00000273353	MYH15	1	0
ENSP00000273430	AGTR1	1	0
ENSP00000274963	FGD2	1	0
ENSP00000275603	CCT6A	1	0
ENSP00000276198	HTR2C	1	0
ENSP00000276414	GNRH1	1	0
ENSP00000277942	NPFFR1	1	0
ENSP00000279230	PLCB3	1	0
ENSP00000280326	CCT5	1	0
ENSP00000280551	SEC24D	1	0
ENSP00000281537	TJP1	1	0
ENSP00000282018	CYSLTR2	1	0
ENSP00000282753	GRM1	1	0
ENSP00000283249	ITGB6	1	0
ENSP00000283635	CD8A	1	0
ENSP00000283875	GTF2E1	1	0
ENSP00000285238	ABCC3	1	0
ENSP00000285735	RHOC	1	0
ENSP00000286548	GNAQ	1	0
ENSP00000286788	CCT8	1	0
ENSP00000286827	TIAM1	1	0
ENSP00000288235	MYO1E	1	0
ENSP00000288986	NCK1	1	0
ENSP00000290341	IGF2BP1	1	0
ENSP00000290866	ACE	1	0
ENSP00000292513	PTGER1	1	0
ENSP00000292807	AP2M1	1	0
ENSP00000293330	HCRT	1	0
ENSP00000294129	NCKIPSD	1	0
ENSP00000295408	MERTK	1	0
ENSP00000295589	CCKAR	1	0
ENSP00000295619	PROK2	1	0
ENSP00000295685	ARPC2	1	0
ENSP00000295688	CCT3	1	0
ENSP00000295743	EOMES	1	0
ENSP00000295927	PTX3	1	0
ENSP00000296046	CPA3	1	0
ENSP00000296122	PPP1CB	1	0
ENSP00000296130	CLEC3B	1	0
ENSP00000296641	F2RL2	1	0
ENSP00000296677	F2RL1	1	0
ENSP00000296754	ERAP1	1	0
ENSP00000297494	NOS3	1	0
ENSP00000298159	CFL2	1	0
ENSP00000298316	ARF6	1	0
ENSP00000299178	AVPR1A	1	0
ENSP00000299300	CCT2	1	0
ENSP00000300060	ANPEP	1	0
ENSP00000300108	TAC3	1	0
ENSP00000300289	PDIA3	1	0
ENSP00000300651	MED1	1	0
ENSP00000300692	CD3D	1	0
ENSP00000301071	TUBA1A	1	0
ENSP00000301072	TUBA1C	1	0
ENSP00000302234	CCL11	1	0
ENSP00000302486	MAP2K1	1	0
ENSP00000303325	TACR3	1	0
ENSP00000303452	TRH	1	0
ENSP00000303522	TACR1	1	0
ENSP00000303686	NTSR2	1	0
ENSP00000303775	PROKR1	1	0
ENSP00000303909	ABR	1	0
ENSP00000304283	RAC3	1	0
ENSP00000304767	P2RY1	1	0
ENSP00000304895	IRS1	1	0
ENSP00000305372	ADRB2	1	0
ENSP00000305422	CEBPB	1	0
ENSP00000305426	TUB	1	0
ENSP00000306138	GRM5	1	0
ENSP00000306245	FOS	1	0
ENSP00000306490	CHRM1	1	0
ENSP00000306662	ADRA1B	1	0
ENSP00000306881	SEC23A	1	0
ENSP00000307445	LTB4R	1	0
ENSP00000307786	CYCS	1	0
ENSP00000307822	NPFFR2	1	0
ENSP00000308576	RHOD	1	0
ENSP00000309493	GPRC6A	1	0
ENSP00000309555	HCFC1	1	0
ENSP00000309591	PRKACA	1	0
ENSP00000309629	CFL1	1	0
ENSP00000309771	P2RY6	1	0
ENSP00000309818	TRHR	1	0
ENSP00000309845	HRAS	1	0
ENSP00000310216	KLRC4	1	0
ENSP00000310305	P2RY2	1	0
ENSP00000310405	XCR1	1	0
ENSP00000311032	CASP3	1	0
ENSP00000312122	SEC13	1	0
ENSP00000312262	GRK2	1	0
ENSP00000312697	DMAP1	1	0
ENSP00000315011	EDNRA	1	0
ENSP00000316328	CIITA	1	0
ENSP00000316338	BAIAP2	1	0
ENSP00000316729	RHOJ	1	0
ENSP00000316845	ARHGEF4	1	0
ENSP00000317334	TCP1	1	0
ENSP00000318165	OS9	1	0
ENSP00000318297	RUVBL1	1	0
ENSP00000318472	NCAM1	1	0
ENSP00000318697	TUBB6	1	0
ENSP00000319744	GPR4	1	0
ENSP00000320485	ARID1A	1	0
ENSP00000320566	ING3	1	0
ENSP00000320924	WIPF2	1	0
ENSP00000320940	NCOA1	1	0
ENSP00000321106	TAC1	1	0
ENSP00000321326	F2R	1	0
ENSP00000321845	SEC24C	1	0
ENSP00000321971	RHOT2	1	0
ENSP00000322170	PFN4	1	0
ENSP00000322788	MMP1	1	0
ENSP00000323516	UTS2R	1	0
ENSP00000323967	SMARCE1	1	0
ENSP00000324270	OXTR	1	0
ENSP00000324890	CD28	1	0
ENSP00000325690	CARM1	1	0
ENSP00000325875	HSP90AB1	1	0
ENSP00000326031	PPP1CA	1	0
ENSP00000328230	FFAR3	1	0
ENSP00000328818	GPR132	1	0
ENSP00000330054	EEF1A1	1	0
ENSP00000331172	CD8B	1	0
ENSP00000331310	MORF4L1	1	0
ENSP00000331514	ACTG1	1	0
ENSP00000331602	PRKCD	1	0
ENSP00000332049	CD86	1	0
ENSP00000332816	PTK2B	1	0
ENSP00000334052	LGMN	1	0
ENSP00000334145	F3	1	0
ENSP00000334188	PFDN5	1	0
ENSP00000335055	WASF3	1	0
ENSP00000335084	PPP1CC	1	0
ENSP00000335544	CCKBR	1	0
ENSP00000335560	ARHGEF25	1	0
ENSP00000337128	EDN3	1	0
ENSP00000338018	HIF1A	1	0
ENSP00000338130	KLRD1	1	0
ENSP00000338185	PLCB1	1	0
ENSP00000339186	GRAP2	1	0
ENSP00000339634	KIR2DL4	1	0
ENSP00000340330	KAT5	1	0
ENSP00000340526	UTS2B	1	0
ENSP00000341289	TUBB4B	1	0
ENSP00000342278	OAS2	1	0
ENSP00000342793	PLD1	1	0
ENSP00000343023	SP100	1	0
ENSP00000343040	HMGB1	1	0
ENSP00000344353	LPAR6	1	0
ENSP00000345487	QRFP	1	0
ENSP00000346671	FYN	1	0
ENSP00000347329	SEC31A	1	0
ENSP00000347507	MYH7	1	0
ENSP00000347733	TRRAP	1	0
ENSP00000351894	NCOA6	1	0
ENSP00000351926	AP2A1	1	0
ENSP00000352064	KLRC1	1	0
ENSP00000352839	NPSR1	1	0
ENSP00000353099	HLA-DRB1	1	0
ENSP00000353224	TFRC	1	0
ENSP00000353472	HLA-G	1	0
ENSP00000353679	MME	1	0
ENSP00000354566	CD3E	1	0
ENSP00000354782	CD247	1	0
ENSP00000356552	MR1	1	0
ENSP00000357153	CD1D	1	0
ENSP00000357883	PIP5K1A	1	0
ENSP00000357981	CTSS	1	0
ENSP00000359497	GBP2	1	0
ENSP00000359504	GBP1	1	0
ENSP00000363318	IL2RG	1	0
ENSP00000364114	HLA-DRB5	1	0
ENSP00000365402	HLA-C	1	0
ENSP00000366005	HLA-A	1	0
ENSP00000369293	IL2RA	1	0
ENSP00000371327	KLRC2	1	0
ENSP00000375629	LILRB2	1	0
ENSP00000378845	LAT	1	0
ENSP00000380073	IRF9	1	0
ENSP00000381823	SEC24A	1	0
ENSP00000384886	IFI30	1	0
ENSP00000388001	OAS1	1	0
ENSP00000399168	HLA-B	1	0
ENSP00000400376	ERAP2	1	0
ENSP00000417404	HFE	1	0
ENSP00000431254	IGLL5	1	0
ENSP00000431445	CD3G	1	0
ENSP00000377721	NR2F2	1	0
ENSP00000355629	COG2	1	0
ENSP00000286091	PDIA4	1	0
ENSP00000321334	LPA	1	0
ENSP00000354476	SREBF2	1	0
ENSP00000329357	SP1	1	0
ENSP00000299022	LIPC	1	0
ENSP00000243253	SEC61A1	1	0
ENSP00000262101	MSR1	1	0
ENSP00000363458	LDLRAP1	1	0
ENSP00000303208	PCSK9	1	0
ENSP00000309124	OLR1	1	0
ENSP00000381250	APOF	1	0
ENSP00000466775	APOC2	1	0
ENSP00000299767	HSP90B1	1	0
ENSP00000360060	FRAT1	1	0
ENSP00000262320	AXIN1	1	0
ENSP00000341551	SMAD4	1	0
ENSP00000368169	DVL1	1	0
ENSP00000417963	PPP2R5D	1	0
ENSP00000259119	SKIL	1	0
ENSP00000332973	SMAD3	1	0
ENSP00000261769	CDH1	1	0
ENSP00000344456	CTNNB1	1	0
ENSP00000333203	SERPINA5	1	0
ENSP00000341838	TNNI3	1	0
ENSP00000416561	CFB	1	0
ENSP00000356386	CFHR4	1	0
ENSP00000314299	CFHR1	1	0
ENSP00000343925	ESR2	1	0
ENSP00000356399	CFH	1	0
ENSP00000330825	IFITM1	1	0
ENSP00000356395	CFHR3	1	0
ENSP00000263645	CD81	1	0
ENSP00000351777	VCP	1	0
ENSP00000256785	CFHR5	1	0
ENSP00000356024	CR2	1	0
ENSP00000311219	TRIM59	1	0
ENSP00000323858	DDX54	1	0
ENSP00000363869	VSIG4	1	0
ENSP00000316333	CD55	1	0
ENSP00000437940	CD19	1	0
ENSP00000337701	PNPLA2	1	0
ENSP00000361405	MMP9	1	0
ENSP00000332371	COL7A1	1	0
ENSP00000346508	PDGFA	1	0
ENSP00000271643	ADAMTSL4	1	0
ENSP00000339730	THBS4	1	0
ENSP00000386896	ITGA6	1	0
ENSP00000452120	ITGA7	1	0
ENSP00000365280	ID1	1	0
ENSP00000262768	TIMP2	1	0
ENSP00000343002	B3GLCT	1	0
ENSP00000355751	THBS2	1	0
ENSP00000355361	CD47	1	0
ENSP00000357362	THBS3	1	0
ENSP00000284987	ADAMTS5	1	0
ENSP00000347665	COL18A1	1	0
ENSP00000360882	COL5A1	1	0
ENSP00000339613	POFUT2	1	0
ENSP00000369921	ADAMTSL1	1	0
ENSP00000364979	COL4A1	1	0
ENSP00000378517	SPP1	1	0
ENSP00000373472	ADAMTS7	1	0
ENSP00000270202	AKT1	1	0
ENSP00000383382	GP1BB	1	0
ENSP00000348307	SIRPA	1	0
ENSP00000303942	GP9	1	0
ENSP00000360997	ADAMTS13	1	0
ENSP00000355317	WDTC1	1	0
ENSP00000329380	GP1BA	1	0
ENSP00000305529	SIRPG	1	0
ENSP00000316228	CLEC4M	1	0
ENSP00000315477	CD209	1	0
ENSP00000316329	SCD5	1	0
ENSP00000419945	ERVW-1	1	0
ENSP00000328983	CHST6	1	0
ENSP00000347041	FMOD	1	0
ENSP00000345477	ST3GAL2	1	0
ENSP00000308208	MMP14	1	0
ENSP00000359114	COL11A1	1	0
ENSP00000319636	B3GNT4	1	0
ENSP00000266719	KERA	1	0
ENSP00000297268	COL1A2	1	0
ENSP00000307911	CHST2	1	0
ENSP00000321874	B3GNT3	1	0
ENSP00000387356	ACAN	1	0
ENSP00000309096	B4GAT1	1	0
ENSP00000338783	CHST5	1	0
ENSP00000343924	PRELP	1	0
ENSP00000287590	B3GNT7	1	0
ENSP00000377717	ST3GAL6	1	0
ENSP00000305595	B3GNT2	1	0
ENSP00000364700	OMD	1	0
ENSP00000309270	CHST1	1	0
ENSP00000326159	KLK4	1	0
ENSP00000296280	MASP1	1	0
ENSP00000377549	FABP6	1	0
ENSP00000363641	TXN	1	0
ENSP00000329623	BCL2	1	0
ENSP00000354394	STAT1	1	0
ENSP00000352835	MB	1	0
ENSP00000304004	FOXA3	1	0
ENSP00000368190	NPHS1	1	0
ENSP00000351686	PRDM10	1	0
ENSP00000305974	SLCO1A2	1	0
ENSP00000385834	TF	1	0
ENSP00000468348	MAP2K6	1	0
ENSP00000345083	MAP2K3	1	0
ENSP00000329793	ZNF85	1	0
ENSP00000373854	ITGAD	1	0
ENSP00000327315	TIAM2	1	0
ENSP00000368880	FOXO1	1	0
ENSP00000440374	MCF2L	1	0
ENSP00000364893	ARHGEF7	1	0
ENSP00000359073	VAV3	1	0
ENSP00000355652	RHOU	1	0
ENSP00000354837	ARHGEF2	1	0
ENSP00000347134	NET1	1	0
ENSP00000366977	PLEKHG5	1	0
ENSP00000339467	RHOG	1	0
ENSP00000364277	FGD1	1	0
ENSP00000367629	ARHGEF16	1	0
ENSP00000354718	AKAP13	1	0
ENSP00000341071	ARHGEF3	1	0
ENSP00000360916	VAV2	1	0
ENSP00000352995	ARHGEF18	1	0
ENSP00000380942	ARHGEF12	1	0
ENSP00000357177	ARHGEF11	1	0
ENSP00000455507	OBSCN	1	0
ENSP00000394487	FGD4	1	0
ENSP00000338671	RHOBTB1	1	0
ENSP00000369538	GDI2	1	0
ENSP00000427926	RHOBTB2	1	0
ENSP00000430276	MCF2	1	0
ENSP00000371219	RHOH	1	0
ENSP00000354952	GAB2	1	0
ENSP00000336914	FGD3	1	0
ENSP00000370719	ITSN1	1	0
ENSP00000351132	RHOT1	1	0
ENSP00000428340	ANGPT1	1	0
ENSP00000367316	ITGA8	1	0
ENSP00000386043	LTBP1	1	0
ENSP00000378338	GIT1	1	0
ENSP00000355330	TGM2	1	0
ENSP00000369375	TEK	1	0
ENSP00000353643	MORF4L2	1	0
ENSP00000452454	GTF2A1	1	0
ENSP00000354251	NCKAP1	1	0
ENSP00000370532	GTF3A	1	0
ENSP00000365312	ABI1	1	0
ENSP00000352802	WIPF1	1	0
ENSP00000427687	WDR1	1	0
ENSP00000374212	EP400	1	0
ENSP00000473172	RUVBL2	1	0
ENSP00000352425	WASF1	1	0
ENSP00000379616	MYH11	1	0
ENSP00000408695	PRKCA	1	0
ENSP00000360473	PFDN4	1	0
ENSP00000397552	ACTL6A	1	0
ENSP00000367220	ACTR2	1	0
ENSP00000356989	PFDN2	1	0
ENSP00000432472	BRK1	1	0
ENSP00000362166	MEAF6	1	0
ENSP00000384330	MYH8	1	0
ENSP00000386878	WIPF3	1	0
ENSP00000361423	ABL1	1	0
ENSP00000351015	NF1	1	0
ENSP00000421280	MYO10	1	0
ENSP00000359531	GTF2B	1	0
ENSP00000354923	DMD	1	0
ENSP00000369703	TUBB2A	1	0
ENSP00000377958	CCT4	1	0
ENSP00000352834	MYO1C	1	0
ENSP00000378414	SMARCD1	1	0
ENSP00000369581	IFNB1	1	0
ENSP00000377969	GTF2F1	1	0
ENSP00000357887	VPS72	1	0
ENSP00000360525	MAGOH	1	0
ENSP00000359518	MRGBP	1	0
ENSP00000352918	ARPC5	1	0
ENSP00000362824	OGT	1	0
ENSP00000377948	QRFPR	1	0
ENSP00000378089	NMB	1	0
ENSP00000359899	HCRTR2	1	0
ENSP00000365012	HCK	1	0
ENSP00000361668	EDN2	1	0
ENSP00000455307	CHD9	1	0
ENSP00000361141	OPN4	1	0
ENSP00000360141	GNAS	1	0
ENSP00000433290	LTB4R2	1	0
ENSP00000362403	TACR2	1	0
ENSP00000356792	XCL1	1	0
ENSP00000405574	TBL1XR1	1	0
ENSP00000399968	NCOA2	1	0
ENSP00000367697	ATP6AP2	1	0
ENSP00000356793	XCL2	1	0
ENSP00000362014	DNM1	1	0
ENSP00000359532	NTSR1	1	0
ENSP00000372750	CHRM5	1	0
ENSP00000380247	HRH1	1	0
ENSP00000366416	EDNRB	1	0
ENSP00000365807	GNA14	1	0
ENSP00000393333	TBXA2R	1	0
ENSP00000369960	ADRA1A	1	0
ENSP00000409581	ARRB1	1	0
ENSP00000388825	MLN	1	0
ENSP00000381105	NPS	1	0
ENSP00000369647	AVP	1	0
ENSP00000368766	ADRA1D	1	0
ENSP00000359793	PTGFR	1	0
ENSP00000356162	KISS1	1	0
ENSP00000366488	PRKACG	1	0
ENSP00000360973	AGTR2	1	0
ENSP00000376609	GRK5	1	0
ENSP00000401303	SHC1	1	0
ENSP00000362810	HCRTR1	1	0
ENSP00000367959	HTR2A	1	0
ENSP00000369643	GRPR	1	0
ENSP00000362401	CYSLTR1	1	0
ENSP00000434045	GPR68	1	0
ENSP00000383558	GCGR	1	0
ENSP00000417401	HELZ2	1	0
ENSP00000361359	CD40	1	0
ENSP00000384957	F11	1	0
ENSP00000376965	ATXN3	1	0
ENSP00000371973	SAP18	1	0
ENSP00000363822	AR	1	0
ENSP00000399511	TNIK	1	0
